# Supplementary material for: Adsorption Properties of Metal Atom (Co, V, W, Zr)-Modified MoTe2 for CO, CH3CHO, and C6H6 Gases: A DFT Study
Source: Molecules. 2024 Oct 28;29(21):5086. doi: 10.3390/molecules29215086 (PMC11547787; doi:10.3390/molecules29215086)
Supplement: Supplementary file 1 [file molecules-29-05086-s001.zip]

Archive with 1 entries (1 files):
- molecules-3239450-supplementary.pdf
